# Supplementary material for: Generation of orientation tools for automated zebrafish screening assays using desktop 3D printing
Source: BMC Biotechnol. 2014 May 1;14:36. doi: 10.1186/1472-6750-14-36 (PMC4021294; doi:10.1186/1472-6750-14-36)
Supplement: Additional file 1 — STL files of orientation tool designs. [file 1472-6750-14-36-S1.zip]

Archive with 8 entries (7 files):
- Additional Material 1/
- Additional Material 1/baseplate.stl
- Additional Material 1/dorsal_1stripe.stl
- Additional Material 1/dorsal_4stripes.stl
- Additional Material 1/lateral_1stripe.stl
- Additional Material 1/lateral_4stripes.stl
- Additional Material 1/readme.doc
- Additional Material 1/spacer.stl
