# Supplementary material for: Generation of orientation tools for automated zebrafish screening assays using desktop 3D printing
Source: BMC Biotechnol. 2014 May 1;14:36. doi: 10.1186/1472-6750-14-36 (PMC4021294; doi:10.1186/1472-6750-14-36)
Supplement: Additional file 5 — OpenSCAD files of orientation tool designs. [file 1472-6750-14-36-S5.zip]

Archive with 6 entries (5 files):
- Additional Material 2/
- Additional Material 2/baseplate.scad
- Additional Material 2/basic_geometry.scad
- Additional Material 2/pin.scad
- Additional Material 2/platespacer.scad
- Additional Material 2/readme.doc
