# Supplementary material for: Generation of orientation tools for automated zebrafish screening assays using desktop 3D printing
Source: BMC Biotechnol. 2014 May 1;14:36. doi: 10.1186/1472-6750-14-36 (PMC4021294; doi:10.1186/1472-6750-14-36)
Supplement: Additional file 5 — OpenSCAD files of orientation tool designs. [file 1472-6750-14-36-S5.zip › Additional Material 2/baseplate.scad]

//USAGE INSTRUCTIONS: Creates a base plate, no adjustments necessary, just compile as is.

basePlate();


//variables
	$fs=1;
	$fa=1;

	//thickness of the baseplate
	bpHeight=6;

	//counteracts shrinkage to ensure fit
	pillarSpacing=2.4;
	holeSpacing=1.07;

	//parameters of the wellplate
	distw=9.05;
	rTop=3.4;
	rBot=3.1;


//dependencies
	use <basic_geometry.scad>

//modules

//arranges and combines the pinholes and brackets
module basePlate() {
	union() {
		for(i=[0:7]) { //i corresponds to the row on the wellplate (0-7)
			translate([0,i*distw,0]) baseElement();
			translate([11*distw,i*distw,0]) baseElement();
			if(i==0 || i==7) {  
				for(j=[1:10]) translate([distw*j,distw*i,0]) baseElement();
				translate([0,distw*i,0])bracket();
				translate([11*distw,distw*i,0])bracket();
			} if(i==1 || i==2) {
				translate([3*distw,i*distw,0]) baseElement();
				translate([8*distw,i*distw,0]) baseElement();
			} if(i==3) {
				for(j=[1:3]) translate([distw*j,distw*i,0]) baseElement();
				for(j=[8:10]) translate([distw*j,distw*i,0]) baseElement();
				translate([3*distw,distw*i,0])bracket();
				translate([8*distw,distw*i,0])bracket();
			} if(i==4) {
				for(j=[4:7]) translate([distw*j,distw*i,0]) baseElement();
				translate([4*distw,distw*i,0])bracket();
				translate([7*distw,distw*i,0])bracket();
			} if(i==5 || i==6) {
				translate([4*distw,i*distw,0]) baseElement();
				translate([7*distw,i*distw,0]) baseElement();
			}
		}
		//adds a border around the plate making it easier to handle
		translate([-7,-7,0])cube([7,distw*8+14,bpHeight]);
		translate([12*distw,-7,0])cube([7,distw*8+14,bpHeight]);
		translate([-1,-7,0])cube([distw*12+2,7,bpHeight]);
		translate([-1,8*distw,0])cube([distw*12+2,7,bpHeight]);
	}
}

//Creates a single pinhole.
module baseElement() {
	difference() {
		translate([-distw/2+holeSpacing*rBot*1.2,-distw/2+holeSpacing*rBot*1.2,0])cube([2*distw-2*(holeSpacing*rBot*1.2),2*distw-2*(holeSpacing*rBot*1.2),bpHeight]);
		translate([distw/2,distw/2,-.1])pillar(bpHeight+.2,holeSpacing*rBot,(1/holeSpacing)*pillarSpacing);
		translate([distw/2,distw/2,-.1])cylinder(h=3,r1=holeSpacing*1.25*rBot,r2=0);
	}
}

//Creates the brackets placed at some wells to fix the base to the wellplate.
module bracket() {
	difference() {
		translate([distw/2,distw/2,bpHeight-.1])cylinder(h=2.1,r=rTop);
		translate([distw/2,distw/2,bpHeight])cube([3*rBot,2*holeSpacing*rBot-(1/holeSpacing)*pillarSpacing,5],center=true);
	}
}
