# Supplementary material for: Generation of orientation tools for automated zebrafish screening assays using desktop 3D printing
Source: BMC Biotechnol. 2014 May 1;14:36. doi: 10.1186/1472-6750-14-36 (PMC4021294; doi:10.1186/1472-6750-14-36)
Supplement: Additional file 5 — OpenSCAD files of orientation tool designs. [file 1472-6750-14-36-S5.zip › Additional Material 2/basic_geometry.scad]

//Module Library for the other files


//modules

//creates the basic shape of the pins
module pillar(height,radius,deltaD=2.4) {
	intersection() {
		cylinder(h=height,r=radius);
		cube([3*radius,2*radius-deltaD,2*height],center=true);
	}
}


//creates a wedge out of the following object with the peak line at z=height, y=0
module makeWedge(angle,height,diam=20) {
	difference() {
		child(0);
		union() {
			translate([0,0,height])rotate([angle,0,0])translate([-diam/2,0,-diam/2])cube(size=diam);
			translate([0,0,height])rotate([angle,0,180])translate([-diam/2,0,-diam/2])cube(size=diam);
		}
	}
}

//intersects the following object with a cylinder of given parameters, the cylinder is centered around the z-axis
module makePeak(h0,d0,h1,d1,diam=20) {
	difference() {
		child(0);
		translate([0,0,h0])difference() {	
			translate([0,0,diam/2])cube(size=diam,center=true);
			cylinder(h1-h0,d0/2,d1/2);
		}
	}
}

//arranges anti warping disks on a rectangle (axb) centered or starting at zero
module printDisks(d,a,b,center=false,overlap=10) {
	if(center) {
		translate([-a/2-d/overlap,-b/2-d/overlap,0])cylinder(r=d/2,h=.2);
		translate([a/2+d/overlap,-b/2-d/overlap,0])cylinder(r=d/2,h=.2);
		translate([a/2+d/overlap,b/2+d/overlap,0])cylinder(r=d/2,h=.2);
		translate([-a/2-d/overlap,b/2+d/overlap,0])cylinder(r=d/2,h=.2);
	} if(!center) {
		translate([-d/overlap,-d/overlap,0])cylinder(r=d/2,h=.2);
		translate([a+d/overlap,-d/overlap,0])cylinder(r=d/2,h=.2);
		translate([-d/overlap,b+d/overlap,0])cylinder(r=d/2,h=.2);
		translate([a+d/overlap,b+d/overlap,0])cylinder(r=d/2,h=.2);
	}
}
