# Supplementary material for: Generation of orientation tools for automated zebrafish screening assays using desktop 3D printing
Source: BMC Biotechnol. 2014 May 1;14:36. doi: 10.1186/1472-6750-14-36 (PMC4021294; doi:10.1186/1472-6750-14-36)
Supplement: Additional file 5 — OpenSCAD files of orientation tool designs. [file 1472-6750-14-36-S5.zip › Additional Material 2/pin.scad]

//USAGE INSTRUCTIONS:
//To create pinstripes optimized for Desktop-3D-Printers use the following command:
//preparePrint("lateral" or "dorsal", Length of a stripe (12 for dorsal, 8 for lateral), number of stripes);

preparePrint("lateral",8,4);


//variables

	$fs=1;
	$fa=1;

	//wellplate parameters
	hw=10.9;
	distw=9.05;
	rTop=3.4;//3.48
	rBot=3.1;//3.19
	
	bpHeight=6; //baseplate thickness

	tipSpacing=-.5; //corrects shrinking
	tipWidth=5;

	//dorsal tip parameters
	dorsalAngle=20;
	dorsalTH=1;

	//lateral tip parameters
	lateralTH=.6;
	lateralR=.3;


//dependencies
	use <basic_geometry.scad>
	use <baseplate.scad>


//modules

//creates the tip geometry
module tip(ptype) {
	if(ptype=="dorsal") {
		makeWedge(angle=dorsalAngle,height=hw-tipSpacing+bpHeight)translate([0,0,hw-2.5-tipSpacing+bpHeight])cube([tipWidth,2,5],true);
	} if(ptype=="lateral") {
		translate([-.5,0,10])cylinder(r1=1.5,r2=lateralR,h=hw-tipSpacing+bpHeight-10);
	} 
}

//creates the basic shape of a pin
module pin(pheight, deltaH=0, peakm=0) {
	makePeak(pheight+deltaH-3.5,2*rBot,pheight+deltaH,tipWidth+peakm)makeWedge(30,pheight+deltaH)pillar(pheight,rBot);
}

//combines pin and tip and sets the pin parameters for the used pin type
module stampElement(ptype) {
	tip(ptype);
	if(ptype=="dorsal") {
		pin(hw-tipSpacing-dorsalTH+bpHeight);
	}
	if(ptype=="lateral") {
		pin(hw-tipSpacing-lateralTH+bpHeight,.4,.8);
	}
}

//creates a 'rnr'*'cnr' stamp of pins 
//USE THIS COMMAND IF YOU WANT TO PRINT UPRIGHT ON AN INDUSTRY-GRADE 3D PRINTER
//(requires a minimum feature size better than 0.1mm)
module createStamp(ptype,rnr,cnr) {
	union() {
		translate([0,0,-2])cube([distw*rnr-.8,distw*cnr-.8,2]);
		for(i=[0:rnr-1]) {
			for(j=[0:cnr-1]) {
				translate([i*distw+distw/2-.4,j*distw+distw/2-.4,0])stampElement(ptype);
			}
		}
	}
}

//finishes up a stripe of 'length' pins at the best angle for desktop 3D printing
module prepareStripe(ptype,length) {
	if(ptype=="dorsal") {
		printAtAngle(60,length,1,"x")createStamp(ptype,length,1);
		translate([3,0,-cos(60)*2])cylinder(r=10,h=.15);
		translate([length*distw,3,-cos(60)*2])cylinder(r=10,h=.15);
	}
	if(ptype=="lateral") {
		rotate([0,0,90])intersection() {
			translate([0,-length*distw,0])union() {
				printAtAngle(40,1,length,"y")createStamp(ptype,1,length);
				translate([3,0,-cos(40)*2])cylinder(r=10,h=.15);
				translate([3,length*distw,-cos(40)*2])cylinder(r=10,h=.15);
			}
		translate([-20,-20-12*distw,-5])cube([12*distw+40,12*distw+40,22]);
		}
	}
}

//combines 'snr' Stripes into a single object to be printed all at once
module preparePrint(ptype,length,snr) {
	if(snr<=96/length/2) {
		for(i=[0:snr-1]) {
			translate([0,13*i,0])prepareStripe(ptype,length);
		}
	}
	if(snr>96/length/2) {
		for(i=[0:(snr-1)/2]) {
			translate([5,13*i,0])prepareStripe(ptype,length);
		}
		for(j=[0:snr/2-1]) {
			translate([-length*distw-5,13*j,0])prepareStripe(ptype,length);
		}
	}
}

//tilts a stripe arount 'axis' by 'angle' degrees and creates a flat surface underneath
module printAtAngle(angle,rnr,cnr,axis) {
	if(axis=="x") {
		union() {
			rotate([angle,0,0])child(0);
			difference(){
			intersection() {
				translate([-3,sin(angle)*2,-cos(angle)*2])cube([rnr*distw-.8+6,(distw*cnr-.8)*cos(angle),(distw*cnr-.8)*sin(angle)]);
				translate([-3,0,0])rotate([angle-90,0,0])cube([distw*rnr-.8+6,30,distw*cnr-.8]);
			}
			rotate([-90+angle,0,0])rotate([0,0,30])translate([-10,0,0])cube(size=10);
			translate([rnr*distw-.8,0,0])rotate([-90+angle,0,0])rotate([0,0,-30])cube(size=10);
			}
		}	
	}
	if(axis=="y") {
		union() {
			rotate([0,-angle,0])child(0);
			difference() {
			intersection() {
				translate([sin(angle)*2,-3,-cos(angle)*2])cube([(distw*rnr-.8)*cos(angle),distw*cnr-.8+6,(distw*rnr-.8)*sin(angle)]);
				translate([0,-3,0])rotate([0,-angle+90,0])cube([30,distw*cnr-.8+6,distw*rnr-.8]);
			}
			rotate([0,90-angle,0])rotate([0,0,-30])translate([0,-10,0])cube(size=10);
			translate([0,cnr*distw-.8,0])rotate([0,90-angle,0])rotate([0,0,30])cube(size=10);
			}
		}
	}
}
		
