# Supplementary material for: Generation of orientation tools for automated zebrafish screening assays using desktop 3D printing
Source: BMC Biotechnol. 2014 May 1;14:36. doi: 10.1186/1472-6750-14-36 (PMC4021294; doi:10.1186/1472-6750-14-36)
Supplement: Additional file 5 — OpenSCAD files of orientation tool designs. [file 1472-6750-14-36-S5.zip › Additional Material 2/platespacer.scad]

//Creates a spacer to use a 4mm build plate with the Replicator 2

difference() {
union() {
intersection() {
translate([-50,-2,-.5])cube([100,173,5]);
union(){
rotate([0,0,8])translate([5,-10,0])cube([5,200,4]);
rotate([0,0,-8])translate([-10,-10,0])cube([5,200,4]);
translate([-40,166,0])cube([80,5,4]);
translate([-20,,0])cube([40,9,4]);
}
}
translate([-30,170,0])cube([60,3,4]);
}
translate([-15,-5,0])cube([30,10,4]);
}
